# Supplementary material for: 3-[4-(Trifluoro­meth­yl)phen­yl]propanoic acid
Source: Acta Crystallogr Sect E Struct Rep Online. 2009 Mar 25;65(Pt 4):o844. doi: 10.1107/S1600536809010125 (PMC2969077; doi:10.1107/S1600536809010125)
Supplement: Supplementary file 2 [file e-65-0o844-Isup2.hkl]

# 
# h,k,l, Fc-squared, Fo-squared, sigma(Fo-squared) and status flag 
# 
data_I
_shelx_title '    X115 in P -1' 
_shelx_refln_list_code          4 
_shelx_F_calc_maximum      106.09 
_exptl_crystal_F_000       224.00 
_reflns_d_resolution_high  0.8327 
 
loop_ 
 _symmetry_equiv_pos_as_xyz 
 'x, y, z' 
 '-x, -y, -z' 
 
_cell_length_a     7.9028 
_cell_length_b     8.2878 
_cell_length_c     9.2384 
_cell_angle_alpha  63.381 
_cell_angle_beta   85.199 
_cell_angle_gamma  65.696 
 
_shelx_F_squared_multiplier     1.000 
 
loop_ 
 _refln_index_h 
 _refln_index_k 
 _refln_index_l 
 _refln_F_squared_calc 
 _refln_F_squared_meas 
 _refln_F_squared_sigma 
 _refln_observed_status 
   1   0   0       61.99       54.82      2.01 o 
   2   0   0      210.86      224.82      3.29 o 
   3   0   0       31.16       38.45      1.54 o 
   4   0   0      124.77      122.57      3.00 o 
   5   0   0       35.19       35.48      2.14 o 
   6   0   0        1.84        0.78      0.78 o 
   7   0   0        0.13        0.27      0.72 o 
   8   0   0        0.64        0.30      0.62 o 
  -8   1   0        0.26        0.52      0.90 o 
  -7   1   0        0.12        0.80      1.16 o 
  -5   1   0       14.87       19.46      2.60 o 
  -4   1   0        4.63        7.48      1.42 o 
  -3   1   0      289.92      340.41      5.35 o 
  -2   1   0      403.23      390.46      5.15 o 
  -1   1   0       34.63       30.14      1.69 o 
   0   1   0      102.69      114.19      2.18 o 
   1   1   0      123.38      122.60      2.75 o 
   2   1   0        0.45        0.28      0.69 o 
   3   1   0       60.53       64.20      1.90 o 
   4   1   0        8.18        6.56      0.79 o 
   5   1   0        0.03        0.45      0.68 o 
   6   1   0        8.58       10.44      1.31 o 
   7   1   0       25.79       27.27      2.21 o 
  -7   2   0        1.99        0.19      1.56 o 
  -6   2   0        0.60        1.67      1.67 o 
  -5   2   0        0.44        0.18      1.66 o 
  -4   2   0       19.09       21.02      2.31 o 
  -3   2   0       33.12       26.18      2.14 o 
  -2   2   0        9.77        9.64      1.30 o 
  -1   2   0       11.17        7.32      1.38 o 
   0   2   0        0.05        0.02      0.67 o 
   1   2   0       71.89       65.84      1.50 o 
   2   2   0      613.69      659.66      5.84 o 
   3   2   0      620.59      655.26      5.98 o 
   4   2   0      107.55      106.90      2.45 o 
   5   2   0       17.34       18.44      1.27 o 
   6   2   0       30.63       28.74      1.76 o 
   7   2   0      120.97      121.98      4.22 o 
   8   2   0        0.20        2.26      1.05 o 
   9   2   0        0.12        0.07      0.55 o 
  -6   3   0        6.82        7.63      2.44 o 
  -5   3   0        3.21        5.93      2.06 o 
  -4   3   0        3.59        0.37      1.51 o 
  -3   3   0        0.93        0.44      1.60 o 
  -2   3   0       22.62       27.83      2.97 o 
  -1   3   0       10.12        8.44      1.51 o 
   0   3   0        3.09        2.61      0.68 o 
   1   3   0        0.86        1.13      1.06 o 
   2   3   0      124.53      122.62      2.74 o 
   3   3   0      103.32       91.20      2.49 o 
   4   3   0       10.06        8.11      1.04 o 
   5   3   0       23.71       23.64      1.47 o 
   6   3   0       92.51       79.39      2.58 o 
   7   3   0       24.03       26.02      1.75 o 
   8   3   0        0.16        0.18      0.71 o 
   9   3   0        0.00        0.58      0.60 o 
  -5   4   0        2.59        4.89      1.46 o 
  -4   4   0        2.32        2.26      2.26 o 
  -3   4   0        0.07        0.63      1.79 o 
  -2   4   0        2.33        2.16      1.16 o 
  -1   4   0       20.64       18.96      2.21 o 
   0   4   0       35.68       29.87      1.79 o 
   1   4   0        7.18        7.34      0.78 o 
   2   4   0       21.35       24.13      1.56 o 
   3   4   0      176.11      187.29      3.76 o 
   4   4   0       90.29       83.39      2.77 o 
   5   4   0        0.12        0.45      0.84 o 
   6   4   0       76.04       78.51      2.90 o 
   7   4   0       17.81       23.34      1.72 o 
   8   4   0        0.48        0.73      0.58 o 
   9   4   0        0.33        0.75      0.54 o 
  -4   5   0        0.01        0.25      1.92 o 
  -3   5   0        0.04        2.19      2.19 o 
  -2   5   0       10.29       14.65      2.71 o 
  -1   5   0        6.51        8.61      2.06 o 
   0   5   0        7.28        6.62      1.05 o 
   1   5   0       29.15       32.55      2.74 o 
   2   5   0        4.66        5.87      1.33 o 
   3   5   0        8.15        6.87      1.21 o 
   4   5   0        2.87        1.69      0.88 o 
   5   5   0       82.98       97.94      3.49 o 
   6   5   0        9.15        9.14      1.70 o 
   7   5   0        0.31        1.64      0.82 o 
   8   5   0        0.19        1.50      0.74 o 
   9   5   0        0.55        0.65      0.65 o 
  -2   6   0        0.00        0.27      2.01 o 
  -1   6   0        0.00        2.19      1.66 o 
   0   6   0       33.75       31.71      2.14 o 
   1   6   0        6.97        6.38      1.68 o 
   2   6   0        0.55        0.18      1.18 o 
   3   6   0        2.64        3.70      1.07 o 
   4   6   0        1.04        0.67      0.88 o 
   5   6   0        1.64        3.77      0.95 o 
   6   6   0        0.03        0.12      1.12 o 
   7   6   0        0.07        1.67      0.94 o 
   8   6   0        1.88        1.43      0.85 o 
   9   6   0        0.67        0.92      0.70 o 
  -2   7   0       10.47        7.15      2.48 o 
  -1   7   0        0.23        3.18      2.04 o 
   0   7   0        1.88        2.70      0.95 o 
   1   7   0        0.51        0.86      1.58 o 
   2   7   0        1.60        1.83      1.15 o 
   3   7   0        0.05        0.81      0.90 o 
   4   7   0        0.15        0.60      0.92 o 
   5   7   0        6.90        6.67      1.33 o 
   6   7   0        0.05        0.98      0.98 o 
   7   7   0        0.37        0.00      0.85 o 
   8   7   0        0.01        0.10      0.83 o 
   0   8   0        0.02        0.02      2.27 o 
   1   8   0        0.00        0.18      1.19 o 
   2   8   0        2.97        1.18      1.34 o 
   3   8   0        3.65        3.83      0.94 o 
   4   8   0        3.09        2.87      0.92 o 
   5   8   0        3.63        2.61      0.86 o 
   6   8   0        0.00        0.24      0.67 o 
   7   8   0        4.14        2.10      0.70 o 
  -6  -8   1        0.45        0.54      0.58 o 
  -5  -8   1        0.01        0.16      0.70 o 
  -4  -8   1        9.12        6.36      1.26 o 
  -3  -8   1        2.65        1.30      1.01 o 
  -2  -8   1        0.29        0.12      1.08 o 
  -1  -8   1        0.39        0.00      1.07 o 
  -7  -7   1        0.72        0.54      0.61 o 
  -6  -7   1        0.48        0.15      0.74 o 
  -5  -7   1        7.90        4.39      1.01 o 
  -4  -7   1        8.92       10.70      1.40 o 
  -3  -7   1        1.62        0.97      1.10 o 
  -2  -7   1        0.94        0.71      1.10 o 
  -1  -7   1        0.62        0.16      1.29 o 
   0  -7   1        0.20        1.48      1.07 o 
   1  -7   1        0.29        0.59      1.56 o 
  -8  -6   1        0.00        0.36      0.51 o 
  -7  -6   1       16.10       13.58      1.24 o 
  -6  -6   1        0.00        0.31      0.67 o 
  -5  -6   1        4.04        4.82      1.00 o 
  -4  -6   1        0.02        0.64      0.90 o 
  -3  -6   1        7.52        4.65      1.23 o 
  -2  -6   1       17.41       16.81      1.83 o 
  -1  -6   1        1.96        2.66      1.47 o 
   0  -6   1        0.01        1.17      1.04 o 
   1  -6   1        0.01        0.92      1.73 o 
   2  -6   1        0.79        3.05      2.06 o 
   3  -6   1        0.95        1.01      2.05 o 
  -9  -5   1        0.63        1.32      0.38 o 
  -8  -5   1        0.10        0.00      0.53 o 
  -7  -5   1        1.52        1.31      0.69 o 
  -6  -5   1        4.33        5.29      0.93 o 
  -5  -5   1       24.64       20.37      1.42 o 
  -4  -5   1       54.11       56.79      2.40 o 
  -3  -5   1        4.99        5.21      1.26 o 
  -2  -5   1        4.21        3.83      1.19 o 
  -1  -5   1        5.55        1.92      1.51 o 
   0  -5   1       14.49       13.36      1.54 o 
   1  -5   1        2.11        0.00      1.71 o 
   2  -5   1       41.94       50.71      5.87 o 
   3  -5   1       14.63       14.50      2.82 o 
   4  -5   1        0.01        1.27      1.37 o 
  -9  -4   1        3.24        3.40      0.58 o 
  -8  -4   1        0.76        1.56      0.50 o 
  -7  -4   1        0.24        0.00      0.54 o 
  -6  -4   1        0.09        0.07      0.62 o 
  -5  -4   1        0.51        2.36      0.72 o 
  -4  -4   1        2.08        3.51      0.81 o 
  -3  -4   1       18.37       15.72      1.06 o 
  -2  -4   1       14.84       14.86      1.45 o 
  -1  -4   1      141.32      138.97      4.60 o 
   0  -4   1       91.16       97.88      3.25 o 
   1  -4   1        1.79        1.53      2.15 o 
   2  -4   1        0.47        1.96      2.18 o 
   3  -4   1        2.87        3.92      2.32 o 
   4  -4   1        3.89        2.46      1.81 o 
   5  -4   1        3.11        2.25      1.27 o 
  -9  -3   1        0.60        0.46      0.47 o 
  -8  -3   1        2.60        3.43      0.81 o 
  -7  -3   1        1.36        1.68      0.63 o 
  -6  -3   1        7.57        6.82      1.03 o 
  -5  -3   1        0.44        0.41      0.52 o 
  -4  -3   1        8.76        7.95      0.80 o 
  -3  -3   1       73.78       74.49      1.76 o 
  -2  -3   1       52.84       51.11      2.05 o 
  -1  -3   1      172.63      187.87      4.88 o 
   0  -3   1       14.76       13.84      1.12 o 
   1  -3   1       32.36       27.15      2.19 o 
   2  -3   1       18.57       26.39      2.72 o 
   3  -3   1        1.98        3.79      2.32 o 
   4  -3   1        0.52        2.68      1.47 o 
   5  -3   1        0.50        1.67      1.54 o 
   6  -3   1        1.46        1.78      0.94 o 
  -9  -2   1        0.60        1.15      0.41 o 
  -8  -2   1        0.29        0.49      0.56 o 
  -7  -2   1       15.66       16.11      1.74 o 
  -6  -2   1      155.65      170.50      3.96 o 
  -5  -2   1       54.70       56.94      2.09 o 
  -4  -2   1      225.45      212.68      3.43 o 
  -3  -2   1     1989.02     2030.28     31.07 o 
  -2  -2   1      997.63      979.61      7.08 o 
  -1  -2   1      375.73      419.78      5.45 o 
   0  -2   1      126.83      131.23      2.33 o 
   1  -2   1       44.82       47.20      2.32 o 
   2  -2   1      180.78      195.91      4.80 o 
   3  -2   1        7.73       11.45      1.64 o 
   5  -2   1        5.53        5.25      1.12 o 
   6  -2   1        0.32        2.44      0.93 o 
   7  -2   1        1.75        0.70      0.58 o 
  -8  -1   1        0.38        2.13      0.78 o 
  -7  -1   1        5.79        7.75      1.29 o 
  -6  -1   1      144.62      158.64      4.07 o 
  -5  -1   1       11.41       13.40      1.23 o 
  -4  -1   1       13.70       10.34      1.00 o 
  -3  -1   1       53.38       54.69      1.80 o 
  -2  -1   1      552.81      599.70      5.03 o 
  -1  -1   1      111.71      103.52      3.14 o 
   0  -1   1      233.67      239.28      2.83 o 
   1  -1   1        1.40        0.31      0.81 o 
   2  -1   1       54.13       47.49      1.99 o 
   3  -1   1        1.47        0.78      0.78 o 
   4  -1   1       55.17       54.36      2.51 o 
   5  -1   1        1.28        0.90      0.90 o 
   6  -1   1       21.10       18.42      1.85 o 
   7  -1   1        0.05        0.78      0.78 o 
  -8   0   1        0.04        0.42      0.86 o 
  -7   0   1       34.50       39.97      2.51 o 
  -6   0   1       13.15       18.68      1.88 o 
  -5   0   1        0.80        0.43      0.77 o 
  -4   0   1        0.05        0.61      0.64 o 
  -3   0   1      281.50      273.56      3.93 o 
  -2   0   1      720.48      747.32      5.86 o 
  -1   0   1       33.26       39.74      1.90 o 
   0   0   1       74.62       70.39      1.53 o 
   1   0   1     6571.30     6497.57     64.57 o 
   2   0   1       89.22       92.59      1.81 o 
   3   0   1      203.43      226.76      3.79 o 
   4   0   1       76.59       72.15      2.48 o 
   5   0   1       11.14       13.90      1.41 o 
   6   0   1        0.20        1.71      0.70 o 
   7   0   1        1.32        2.89      1.06 o 
   8   0   1        0.07        0.16      0.59 o 
  -8   1   1        0.58        0.70      0.75 o 
  -7   1   1        1.85        5.06      1.30 o 
  -6   1   1        3.54        1.58      1.45 o 
  -5   1   1        1.93        1.89      1.19 o 
  -4   1   1        6.04        6.66      1.49 o 
  -3   1   1        1.82        2.31      0.74 o 
  -2   1   1        2.74        4.01      0.69 o 
  -1   1   1       83.78       84.18      2.46 o 
   0   1   1       66.48       78.85      1.60 o 
   1   1   1      107.36      115.46      3.05 o 
   2   1   1      640.20      669.70      5.71 o 
   3   1   1      366.94      340.27      4.31 o 
   4   1   1       18.68       14.80      0.89 o 
   5   1   1       12.19        9.17      1.05 o 
   6   1   1        0.03        2.01      0.99 o 
   7   1   1        0.14        0.39      0.71 o 
   8   1   1        0.57        0.85      0.85 o 
  -7   2   1        0.03        0.46      1.24 o 
  -6   2   1        0.99        0.82      1.35 o 
  -5   2   1        3.16        1.02      1.15 o 
  -4   2   1       38.15       36.93      2.18 o 
  -3   2   1      128.07      109.91      3.44 o 
  -2   2   1      148.97      173.03      3.96 o 
  -1   2   1       31.10       37.65      2.49 o 
   0   2   1    11254.33    10992.24    106.37 o 
   1   2   1       93.68       88.38      2.32 o 
   2   2   1      154.74      150.07      2.77 o 
   3   2   1        3.09        3.30      0.64 o 
   4   2   1       97.25       85.01      2.31 o 
   5   2   1      109.82      110.90      2.89 o 
   6   2   1        0.33        2.51      0.92 o 
   7   2   1        6.17        6.53      1.17 o 
   8   2   1        1.00        1.18      0.76 o 
   9   2   1        0.01        0.15      0.47 o 
  -5   3   1        6.66        8.39      2.48 o 
  -4   3   1        0.04        2.23      1.44 o 
  -3   3   1       69.35       68.36      3.49 o 
  -2   3   1       54.30       48.88      2.51 o 
  -1   3   1       30.50       32.07      2.98 o 
   0   3   1      221.73      232.79      4.02 o 
   1   3   1      569.20      575.46      6.46 o 
   2   3   1      214.96      238.60      3.99 o 
   3   3   1      117.84      102.08      2.78 o 
   4   3   1       25.39       23.89      1.24 o 
   5   3   1        2.43        2.02      0.64 o 
   6   3   1        1.46        1.87      0.79 o 
   7   3   1       72.92       77.11      3.05 o 
   8   3   1        0.28        0.55      0.60 o 
   9   3   1        2.79        1.97      0.78 o 
  -6   4   1        0.89        1.12      1.53 o 
  -5   4   1        0.02        1.48      1.38 o 
  -4   4   1        0.20        0.21      1.58 o 
  -3   4   1        1.04        1.25      1.41 o 
  -2   4   1       11.30        7.71      1.88 o 
  -1   4   1        8.72       11.63      2.31 o 
   0   4   1        2.63        3.79      2.32 o 
   1   4   1        0.42        1.30      0.94 o 
   2   4   1        3.28        5.08      1.12 o 
   3   4   1        0.01        1.51      0.94 o 
   4   4   1       90.40      102.74      3.20 o 
   5   4   1       34.08       38.41      2.07 o 
   6   4   1       12.39       15.03      1.47 o 
   7   4   1      142.64      133.75      3.77 o 
   8   4   1        4.67        5.20      1.00 o 
   9   4   1        0.02        0.66      0.66 o 
  -5   5   1        1.43        2.68      1.44 o 
  -4   5   1        0.00        0.92      1.55 o 
  -3   5   1        0.04        0.67      1.85 o 
  -2   5   1       14.81       17.34      2.76 o 
  -1   5   1        1.64        1.57      2.09 o 
   0   5   1        1.16        3.50      1.50 o 
   1   5   1        0.02        0.90      1.16 o 
   2   5   1      152.91      164.17      4.47 o 
   3   5   1      106.07      115.08      3.62 o 
   4   5   1       11.23       11.87      1.59 o 
   5   5   1       19.70       17.20      1.71 o 
   6   5   1        8.55        9.49      1.59 o 
   7   5   1        6.98        9.25      1.52 o 
   8   5   1        0.72        1.17      0.64 o 
   9   5   1        0.29        0.85      0.63 o 
  -4   6   1        0.48        1.28      1.72 o 
  -3   6   1        0.38        0.00      2.06 o 
  -2   6   1        0.39        4.26      2.13 o 
  -1   6   1        2.75        1.00      2.34 o 
   0   6   1       10.14        8.38      1.42 o 
   1   6   1       43.23       38.02      3.11 o 
   2   6   1        3.94        3.70      1.40 o 
   3   6   1       20.47       14.81      1.64 o 
   4   6   1        8.47       13.36      1.56 o 
   5   6   1        1.83        0.26      1.06 o 
   6   6   1       11.20       10.28      1.90 o 
   7   6   1        1.33        2.25      1.48 o 
   8   6   1        1.79        0.83      0.89 o 
   9   6   1        0.19        0.64      0.64 o 
  -2   7   1        3.02        1.53      2.24 o 
  -1   7   1       12.50        9.59      2.91 o 
   0   7   1        0.59        0.74      1.34 o 
   1   7   1        1.45        1.82      1.67 o 
   2   7   1        3.58        1.87      1.43 o 
   3   7   1        0.16        1.35      1.35 o 
   4   7   1        0.29        3.32      1.14 o 
   5   7   1       15.07        9.18      1.62 o 
   6   7   1        2.20        2.43      1.33 o 
   7   7   1        0.17        0.38      0.91 o 
   8   7   1        0.00        0.11      0.94 o 
   0   8   1        1.58        1.89      1.30 o 
   1   8   1        0.52        1.93      1.93 o 
   2   8   1        0.03        1.11      1.56 o 
   3   8   1        1.77        2.00      1.38 o 
   4   8   1        2.74        5.73      1.32 o 
   5   8   1        0.35        0.57      1.03 o 
   6   8   1        0.35        1.01      1.01 o 
   7   8   1        0.09        1.68      0.89 o 
   2   9   1        0.76        0.17      1.29 o 
   3   9   1        0.07        0.42      1.27 o 
   4   9   1        0.16        1.25      0.73 o 
   5   9   1        1.51        0.37      0.82 o 
  -7  -7   2        0.00        0.42      0.57 o 
  -6  -7   2        0.03        0.07      0.61 o 
  -5  -7   2        1.34        0.98      0.83 o 
  -4  -7   2        9.12        6.58      1.27 o 
  -3  -7   2        5.77        3.34      1.26 o 
  -2  -7   2        0.36        1.22      1.25 o 
  -1  -7   2        2.20        0.69      1.16 o 
   0  -7   2        0.16        1.26      1.47 o 
  -8  -6   2        0.10        0.63      0.63 o 
  -7  -6   2        0.10        0.35      0.62 o 
  -6  -6   2       14.80       16.20      1.49 o 
  -5  -6   2        0.06        0.90      0.90 o 
  -4  -6   2       39.96       41.87      2.35 o 
  -3  -6   2        5.36        3.58      1.30 o 
  -2  -6   2        4.60        3.73      1.28 o 
  -1  -6   2        2.96        3.28      1.45 o 
   0  -6   2        0.55        0.07      1.63 o 
   1  -6   2        0.85        2.11      1.55 o 
   2  -6   2        3.16        3.04      1.53 o 
  -8  -5   2        0.11        0.29      0.52 o 
  -7  -5   2        1.65        1.12      0.80 o 
  -6  -5   2        0.64        0.52      0.78 o 
  -5  -5   2        0.93        2.04      0.94 o 
  -4  -5   2       48.02       56.90      2.57 o 
  -3  -5   2        0.16        1.53      1.26 o 
  -2  -5   2        4.86        6.60      1.41 o 
  -1  -5   2        9.32        8.60      1.53 o 
   0  -5   2        0.05        2.47      0.96 o 
   1  -5   2        2.11        0.38      1.52 o 
   2  -5   2        0.93        2.02      2.02 o 
   3  -5   2       12.90       13.77      3.23 o 
  -9  -4   2        4.19        5.28      0.58 o 
  -8  -4   2        0.43        0.54      0.57 o 
  -7  -4   2        7.73        7.76      0.82 o 
  -6  -4   2        0.27        0.97      0.62 o 
  -5  -4   2        2.24        5.81      0.96 o 
  -4  -4   2        0.02        0.52      0.73 o 
  -3  -4   2        0.45        0.26      0.75 o 
  -2  -4   2       24.44       26.00      1.88 o 
  -1  -4   2       33.57       34.90      2.75 o 
   0  -4   2       18.87       17.20      2.54 o 
   1  -4   2        8.81       11.31      2.84 o 
   2  -4   2        8.06        8.01      2.11 o 
   3  -4   2        5.54        4.47      2.43 o 
   4  -4   2        0.01        0.48      2.00 o 
   5  -4   2        0.00        0.35      1.24 o 
  -9  -3   2        1.33        1.53      0.38 o 
  -8  -3   2        0.12        0.31      0.51 o 
  -7  -3   2        0.10        0.13      0.58 o 
  -6  -3   2        3.77        3.87      0.76 o 
  -5  -3   2        3.41        3.59      0.70 o 
  -4  -3   2       15.73       13.65      1.19 o 
  -3  -3   2       35.15       29.55      1.61 o 
  -2  -3   2        0.81        0.87      0.96 o 
  -1  -3   2       13.22       17.60      1.44 o 
   0  -3   2      190.57      194.66      5.19 o 
   1  -3   2        9.35        9.94      1.05 o 
   2  -3   2       59.49       69.25      5.06 o 
   3  -3   2       39.11       35.52      3.49 o 
   4  -3   2        0.06        1.85      1.85 o 
   5  -3   2        0.32        2.17      1.40 o 
   6  -3   2        0.02        0.93      1.16 o 
  -9  -2   2        1.17        2.24      0.46 o 
  -8  -2   2        0.29        0.48      0.48 o 
  -7  -2   2        1.11        0.92      0.56 o 
  -6  -2   2        0.17        0.07      0.60 o 
  -5  -2   2       44.51       43.55      1.82 o 
  -4  -2   2      127.67      118.78      2.60 o 
  -3  -2   2      270.81      272.78      3.89 o 
  -2  -2   2      151.48      160.19      4.04 o 
  -1  -2   2       50.41       60.84      2.17 o 
   0  -2   2      229.42      213.82      2.83 o 
   1  -2   2       16.13       17.41      1.76 o 
   2  -2   2       15.12       15.17      1.73 o 
   3  -2   2        2.94        5.76      1.49 o 
   4  -2   2        4.36        2.94      1.33 o 
   5  -2   2        3.32        0.63      1.47 o 
   6  -2   2        1.27        3.40      1.11 o 
  -8  -1   2        0.89        2.42      0.64 o 
  -7  -1   2        5.41        3.18      0.98 o 
  -6  -1   2       12.56       12.19      1.25 o 
  -5  -1   2       69.02       74.10      2.47 o 
  -4  -1   2        0.05        1.36      0.54 o 
  -3  -1   2        9.19        9.97      1.16 o 
  -2  -1   2       69.87       72.01      2.22 o 
  -1  -1   2      141.36      136.14      2.67 o 
   0  -1   2      237.83      254.70      2.51 o 
   1  -1   2      231.34      256.63      3.93 o 
   2  -1   2       55.88       46.36      2.01 o 
   3  -1   2       18.60       16.56      1.62 o 
   4  -1   2        0.22        0.00      0.88 o 
   5  -1   2       10.16        5.65      1.56 o 
   6  -1   2       10.29        9.79      1.37 o 
   7  -1   2        8.20        6.19      1.15 o 
  -8   0   2        0.11        0.09      0.73 o 
  -7   0   2        1.08        2.27      1.13 o 
  -6   0   2      169.00      179.74      4.54 o 
  -5   0   2       29.78       38.41      1.84 o 
  -4   0   2       56.85       65.69      2.18 o 
  -3   0   2     1575.58     1519.69      9.09 o 
  -2   0   2     2468.87     2371.42     45.15 o 
  -1   0   2     1219.72     1263.81      8.16 o 
   0   0   2      154.34      165.08      1.93 o 
   1   0   2       12.64       11.08      0.93 o 
   2   0   2      444.73      445.40      5.76 o 
   3   0   2       30.54       24.88      0.80 o 
   4   0   2        8.74       11.19      1.62 o 
   5   0   2        0.48        0.94      1.04 o 
   6   0   2        1.06        1.01      1.01 o 
   7   0   2        0.06        1.40      0.95 o 
   8   0   2        0.01        0.65      0.54 o 
  -8   1   2        1.99        0.00      0.91 o 
  -7   1   2        0.10        0.84      0.84 o 
  -6   1   2       54.95       58.20      3.70 o 
  -5   1   2        2.75        3.30      0.90 o 
  -4   1   2        4.85        5.04      0.93 o 
  -3   1   2       11.36       12.35      1.10 o 
  -2   1   2        0.07        1.77      0.66 o 
  -1   1   2       17.13       20.33      1.27 o 
   0   1   2      512.96      511.46      4.70 o 
   1   1   2       18.06       22.79      1.57 o 
   2   1   2       20.24       15.89      1.09 o 
   3   1   2        1.12        0.66      0.66 o 
   4   1   2      352.74      378.66      5.37 o 
   5   1   2        2.83        2.17      0.83 o 
   6   1   2       29.03       26.48      1.83 o 
   7   1   2        0.53        0.21      0.67 o 
   8   1   2        2.96        1.97      0.85 o 
  -7   2   2        3.29        2.08      1.10 o 
  -6   2   2        2.49        1.73      1.37 o 
  -5   2   2        1.41        0.27      1.02 o 
  -4   2   2       12.11       15.94      1.60 o 
  -3   2   2       28.23       35.56      2.08 o 
  -2   2   2        0.00        0.47      0.86 o 
  -1   2   2       21.90       18.07      1.37 o 
   0   2   2      277.66      287.09      2.96 o 
   1   2   2     8513.69     8135.62     85.74 o 
   2   2   2       26.11       22.83      1.37 o 
   3   2   2      357.53      327.61      4.47 o 
   4   2   2       97.03       96.95      2.57 o 
   5   2   2       86.03       82.85      2.70 o 
   6   2   2       11.01       16.40      1.53 o 
   7   2   2        0.61        0.79      0.94 o 
   8   2   2        0.09        0.68      0.82 o 
   9   2   2        1.12        0.59      0.69 o 
  -7   3   2        0.07        2.30      0.84 o 
  -6   3   2        1.41        1.36      1.11 o 
  -5   3   2        2.12        4.43      1.63 o 
  -4   3   2        8.77       14.65      2.17 o 
  -3   3   2        1.12        0.36      1.01 o 
  -2   3   2       35.64       42.13      2.35 o 
  -1   3   2        0.88        0.18      1.09 o 
   0   3   2      622.55      628.28      7.22 o 
   1   3   2      283.15      303.74      5.81 o 
   2   3   2        1.10        0.94      0.95 o 
   3   3   2        6.41        9.84      1.18 o 
   4   3   2        0.00        0.00      0.79 o 
   5   3   2        0.48        0.14      0.60 o 
   6   3   2        6.64        5.44      0.92 o 
   7   3   2        1.96        3.57      0.96 o 
   8   3   2        0.83        1.23      0.87 o 
   9   3   2        1.72        0.81      0.58 o 
  -6   4   2        0.71        0.00      1.29 o 
  -5   4   2        0.20        0.58      1.78 o 
  -4   4   2        0.92        0.91      1.43 o 
  -3   4   2       29.26       27.46      2.10 o 
  -2   4   2       23.45       21.74      2.81 o 
  -1   4   2       10.05       12.25      2.30 o 
   0   4   2      351.15      338.98      4.68 o 
   1   4   2       72.41       74.38      3.13 o 
   2   4   2        0.52        0.44      0.89 o 
   3   4   2        9.74        7.94      1.17 o 
   4   4   2       40.79       42.80      2.24 o 
   5   4   2       12.90       13.51      1.69 o 
   6   4   2        0.00        0.59      0.77 o 
   7   4   2       12.58       16.68      1.41 o 
   8   4   2       17.91       17.13      1.31 o 
   9   4   2        0.34        0.68      0.68 o 
  -5   5   2        2.89        5.07      1.75 o 
  -4   5   2        1.36        0.63      1.74 o 
  -3   5   2        3.46        2.04      1.85 o 
  -2   5   2       18.83       16.31      2.40 o 
  -1   5   2       14.47       11.39      2.08 o 
   0   5   2       11.27       12.81      2.59 o 
   1   5   2       42.92       44.75      3.48 o 
   2   5   2      124.08      123.10      3.69 o 
   3   5   2      253.30      237.99      4.86 o 
   4   5   2       27.48       32.00      2.30 o 
   5   5   2        0.48        1.26      1.07 o 
   6   5   2        6.54        2.88      1.16 o 
   7   5   2       70.28       81.12      3.18 o 
   8   5   2        1.78        0.38      0.76 o 
   9   5   2        1.71        0.92      0.60 o 
  -4   6   2        0.00        1.45      1.67 o 
  -3   6   2        0.01        1.90      1.90 o 
  -2   6   2        2.27        2.13      1.68 o 
  -1   6   2        1.28        0.94      1.97 o 
   0   6   2        0.22        1.80      1.39 o 
   1   6   2        4.16        4.66      2.02 o 
   2   6   2        0.97        1.43      2.05 o 
   3   6   2        1.76        1.14      1.35 o 
   4   6   2       43.14       42.72      2.74 o 
   5   6   2       19.99       24.89      2.45 o 
   6   6   2        4.99        5.98      1.68 o 
   7   6   2       36.04       41.33      2.69 o 
   8   6   2        0.60        0.43      1.05 o 
   9   6   2        0.94        0.34      0.70 o 
  -3   7   2        0.01        0.69      1.27 o 
  -2   7   2        0.91        0.50      2.29 o 
  -1   7   2        1.11        3.95      1.86 o 
   0   7   2        2.39        1.39      2.27 o 
   1   7   2        2.78        6.83      2.21 o 
   2   7   2        5.30        1.45      2.02 o 
   3   7   2        0.86        2.46      1.57 o 
   4   7   2        0.90        3.45      1.48 o 
   5   7   2        1.59        2.25      1.14 o 
   6   7   2        0.29        0.44      1.28 o 
   7   7   2        0.02        1.25      1.20 o 
   8   7   2        2.35        1.76      1.01 o 
  -1   8   2        0.13        0.28      2.41 o 
   0   8   2        0.02        0.28      1.55 o 
   1   8   2       10.28        4.81      3.28 o 
   2   8   2        0.46        1.41      1.62 o 
   3   8   2        4.15        3.57      1.95 o 
   4   8   2        2.06        5.10      1.61 o 
   5   8   2        0.78        3.77      1.54 o 
   6   8   2        0.62        1.27      1.27 o 
   7   8   2        0.29        0.52      1.13 o 
   8   8   2        0.22        0.10      0.96 o 
   1   9   2        1.38        2.01      2.01 o 
   2   9   2        0.35        0.44      1.76 o 
   3   9   2        0.61        0.95      1.56 o 
   4   9   2        0.00        1.76      1.29 o 
   5   9   2        0.30        0.13      1.03 o 
   6   9   2        0.57        1.71      0.90 o 
  -5  -7   3        0.51        0.64      0.64 o 
  -4  -7   3        2.42        2.39      0.76 o 
  -3  -7   3        0.69        0.50      0.69 o 
  -2  -7   3        0.69        0.67      0.77 o 
  -7  -6   3        0.02        0.07      0.69 o 
  -6  -6   3        0.47        1.23      0.63 o 
  -5  -6   3        0.24        0.09      0.76 o 
  -4  -6   3        0.00        0.87      0.87 o 
  -3  -6   3       19.32       21.56      1.81 o 
  -2  -6   3        2.77        2.50      1.29 o 
  -1  -6   3        0.22        1.15      1.15 o 
   0  -6   3        0.38        0.52      0.87 o 
   1  -6   3        1.77        0.62      1.28 o 
  -8  -5   3        0.83        0.84      0.55 o 
  -7  -5   3        0.37        0.07      0.67 o 
  -6  -5   3        0.50        2.19      0.85 o 
  -5  -5   3        2.56        2.74      0.84 o 
  -4  -5   3       37.49       42.38      2.32 o 
  -3  -5   3       36.39       41.55      2.53 o 
  -2  -5   3        1.71        3.77      1.14 o 
  -1  -5   3        0.68        4.07      1.41 o 
   0  -5   3        0.98        0.23      1.00 o 
   1  -5   3        0.00        1.02      1.18 o 
   2  -5   3        0.02        0.95      1.48 o 
   3  -5   3        0.20        1.36      1.28 o 
  -8  -4   3        0.16        0.44      0.31 o 
  -7  -4   3        7.08        7.65      0.94 o 
  -6  -4   3       17.98       19.95      1.53 o 
  -5  -4   3        1.63        0.25      0.95 o 
  -4  -4   3       66.94       63.91      2.63 o 
  -3  -4   3        0.00        0.64      0.87 o 
  -2  -4   3        4.00        6.38      1.26 o 
  -1  -4   3       11.60       14.41      2.21 o 
   0  -4   3        0.01        0.40      1.11 o 
   1  -4   3        2.91        2.46      1.50 o 
   2  -4   3       12.76       12.25      1.87 o 
   3  -4   3        1.54        1.31      2.01 o 
   4  -4   3        1.32        3.71      1.67 o 
  -8  -3   3        0.57        0.31      0.48 o 
  -7  -3   3        0.72        0.31      0.49 o 
  -6  -3   3        1.20        1.33      0.79 o 
  -5  -3   3        6.11        4.92      0.99 o 
  -4  -3   3       11.30       12.50      1.29 o 
  -3  -3   3        0.12        1.37      0.92 o 
  -2  -3   3       29.18       36.65      1.97 o 
  -1  -3   3       63.29       60.34      2.21 o 
   0  -3   3        4.73        2.90      0.59 o 
   1  -3   3       18.45       17.59      1.54 o 
   2  -3   3        3.77        0.46      1.48 o 
   3  -3   3       99.34      108.90      6.44 o 
   4  -3   3       14.29       11.37      2.53 o 
   5  -3   3        0.33        1.21      1.72 o 
  -8  -2   3        1.58        1.91      0.64 o 
  -7  -2   3        0.47        0.75      0.52 o 
  -6  -2   3        0.30        0.98      0.54 o 
  -5  -2   3       91.41       77.62      2.35 o 
  -4  -2   3      206.32      202.04      3.64 o 
  -3  -2   3      103.55      101.30      2.87 o 
  -2  -2   3       53.92       53.05      1.70 o 
  -1  -2   3      131.55      120.35      2.92 o 
   0  -2   3      183.81      194.23      2.74 o 
   1  -2   3      111.92      121.53      3.46 o 
   2  -2   3        2.23        0.56      0.95 o 
   3  -2   3        1.79        1.80      1.80 o 
   4  -2   3        2.57        0.57      1.87 o 
   5  -2   3        1.85        0.37      1.47 o 
   6  -2   3        1.65        3.20      1.42 o 
  -8  -1   3        0.24        0.56      0.56 o 
  -7  -1   3        0.02        0.53      0.47 o 
  -6  -1   3        0.83        0.00      0.61 o 
  -5  -1   3       20.39       17.95      1.33 o 
  -4  -1   3       17.80       22.51      1.30 o 
  -3  -1   3      224.75      224.67      4.17 o 
  -2  -1   3        9.33        6.68      0.78 o 
  -1  -1   3      133.93      120.78      2.49 o 
   0  -1   3      390.25      429.45      4.98 o 
   1  -1   3        8.92        9.91      1.36 o 
   2  -1   3        2.00        0.41      0.66 o 
   3  -1   3       57.02       51.78      2.70 o 
   4  -1   3        2.83        2.94      1.40 o 
   5  -1   3       11.09       12.88      1.79 o 
   6  -1   3        4.17        3.46      1.38 o 
   7  -1   3        0.92        0.79      0.79 o 
  -8   0   3        0.57        0.36      0.51 o 
  -7   0   3        1.63        0.17      0.70 o 
  -6   0   3        4.45        4.67      1.04 o 
  -5   0   3        8.99       10.24      1.08 o 
  -4   0   3       48.03       50.22      1.96 o 
  -3   0   3      278.79      289.21      4.91 o 
  -2   0   3     1301.35     1313.52      8.10 o 
  -1   0   3      270.45      271.39      3.70 o 
   0   0   3      376.17      373.36      3.10 o 
   1   0   3       19.72       14.71      1.01 o 
   2   0   3       12.10       11.56      1.02 o 
   3   0   3       19.52       23.03      1.99 o 
   4   0   3        2.52        3.24      1.08 o 
   5   0   3        0.11        0.37      1.00 o 
   6   0   3        1.50        2.41      1.35 o 
   7   0   3        0.01        0.35      0.96 o 
  -8   1   3        0.00        0.67      0.67 o 
  -7   1   3        1.22        1.04      0.94 o 
  -6   1   3       12.32       13.58      1.42 o 
  -5   1   3       46.83       46.78      2.41 o 
  -4   1   3       34.62       34.17      1.91 o 
  -3   1   3       25.36       24.39      1.46 o 
  -2   1   3       26.72       23.65      1.38 o 
  -1   1   3       35.53       36.68      1.47 o 
   0   1   3       67.60       62.29      1.35 o 
   1   1   3      148.69      148.09      3.27 o 
   2   1   3       39.93       33.18      1.60 o 
   3   1   3        2.38        0.65      0.80 o 
   4   1   3       11.47       14.52      1.65 o 
   5   1   3        0.77        0.80      0.86 o 
   6   1   3       12.77        8.48      1.65 o 
   7   1   3       26.42       20.00      1.94 o 
   8   1   3        0.37        0.84      0.84 o 
  -7   2   3        0.06        0.69      0.69 o 
  -6   2   3       61.41       56.46      3.26 o 
  -5   2   3       12.50       14.32      1.97 o 
  -4   2   3       10.27       10.95      1.65 o 
  -3   2   3       25.25       19.79      1.70 o 
  -2   2   3       40.96       36.76      1.89 o 
  -1   2   3       68.51       61.03      2.19 o 
   0   2   3        6.31        4.77      0.58 o 
   1   2   3       40.94       36.28      1.69 o 
   2   2   3       36.80       32.55      2.25 o 
   3   2   3        0.20        1.94      0.72 o 
   4   2   3      104.17      105.98      3.10 o 
   5   2   3        0.89        0.87      0.68 o 
   6   2   3        0.03        0.40      0.84 o 
   7   2   3        0.00        0.63      0.63 o 
   8   2   3        0.73        2.36      0.73 o 
  -7   3   3        0.06        1.69      0.85 o 
  -6   3   3        8.75        8.59      2.19 o 
  -5   3   3        0.01        1.33      1.33 o 
  -4   3   3        6.93        6.85      1.39 o 
  -3   3   3        7.65        7.21      1.56 o 
  -2   3   3      116.93      120.28      4.21 o 
  -1   3   3       28.39       32.10      2.24 o 
   0   3   3      613.16      552.82     12.15 o 
   1   3   3      312.45      299.38      5.05 o 
   2   3   3       85.39       83.67      2.90 o 
   3   3   3       57.77       54.30      2.31 o 
   4   3   3      292.52      299.36      5.12 o 
   5   3   3        5.30        7.45      1.13 o 
   6   3   3        4.54        4.29      1.44 o 
   7   3   3        1.00        0.60      0.78 o 
   8   3   3        1.40        0.59      0.87 o 
   9   3   3        1.38        0.47      0.55 o 
  -6   4   3        0.09        1.23      1.23 o 
  -5   4   3        0.37        0.89      1.13 o 
  -4   4   3        0.15        1.59      1.59 o 
  -3   4   3        1.51        2.74      1.40 o 
  -2   4   3        6.76        2.84      1.39 o 
  -1   4   3       53.53       55.05      2.98 o 
   0   4   3      310.86      277.88      9.39 o 
   1   4   3     1343.40     1347.60     13.81 o 
   2   4   3      130.71      133.88      4.06 o 
   3   4   3       67.17       63.21      2.80 o 
   4   4   3       63.13       57.52      2.63 o 
   5   4   3       65.94       61.43      2.43 o 
   6   4   3       14.89       14.57      1.24 o 
   7   4   3        0.08        0.19      0.82 o 
   8   4   3        0.89        1.56      0.67 o 
   9   4   3        0.19        1.09      0.66 o 
  -5   5   3        0.69        0.73      1.58 o 
  -4   5   3        5.64        8.42      1.66 o 
  -3   5   3        0.09        0.94      1.74 o 
  -2   5   3       16.43       17.60      2.34 o 
  -1   5   3       21.63       15.60      2.32 o 
   0   5   3       73.01       79.37      4.10 o 
   1   5   3       77.04       75.71      3.88 o 
   2   5   3       46.43       49.66      3.06 o 
   3   5   3       28.41       22.99      2.17 o 
   4   5   3        9.40        8.20      1.48 o 
   5   5   3        4.25        4.54      1.50 o 
   6   5   3        1.91        0.71      0.99 o 
   7   5   3        0.03        0.66      0.94 o 
   8   5   3        9.57       13.39      1.56 o 
  -4   6   3        0.03        0.40      1.67 o 
  -3   6   3        3.03        2.83      1.22 o 
  -2   6   3        0.52        4.25      1.75 o 
  -1   6   3        3.87        4.06      2.28 o 
   0   6   3       52.07       64.99      3.40 o 
   1   6   3        0.06        0.94      2.37 o 
   2   6   3        0.60        4.89      2.06 o 
   3   6   3        0.11        4.35      1.91 o 
   4   6   3        1.34        0.62      1.46 o 
   5   6   3       10.71        6.35      1.49 o 
   6   6   3        0.01        1.73      1.27 o 
   7   6   3        9.75       10.86      1.75 o 
   8   6   3       17.72       13.93      1.57 o 
   9   6   3        0.12        0.45      0.75 o 
  -3   7   3        0.07        1.06      1.45 o 
  -2   7   3        0.62        1.94      1.94 o 
  -1   7   3        5.72        9.55      2.58 o 
   0   7   3        0.25        3.50      1.42 o 
   1   7   3        2.19        3.91      2.77 o 
   2   7   3        3.52        4.05      2.37 o 
   3   7   3       25.03       22.37      1.80 o 
   4   7   3        2.16        1.68      1.49 o 
   5   7   3        0.00        2.09      1.49 o 
   6   7   3        2.25        1.48      1.09 o 
   7   7   3       31.93       41.16      2.88 o 
   8   7   3        0.00        0.49      1.07 o 
  -1   8   3        0.20        0.00      2.16 o 
   0   8   3        0.04        1.49      1.76 o 
   1   8   3        0.52        1.67      2.95 o 
   2   8   3        6.16        7.30      3.28 o 
   3   8   3        0.01        1.74      2.30 o 
   4   8   3       11.50       12.51      2.36 o 
   5   8   3        9.85       12.85      2.30 o 
   6   8   3        2.95        5.71      1.68 o 
   7   8   3        5.02        2.97      1.47 o 
   8   8   3        0.05        2.42      0.94 o 
   1   9   3        0.03        0.94      2.57 o 
   3   9   3        0.28        1.97      1.97 o 
   4   9   3        0.00        1.73      1.73 o 
   5   9   3        0.13        1.76      1.34 o 
   6   9   3        0.00        0.31      1.31 o 
   7   9   3        0.08        0.00      0.87 o 
  -6  -6   4        0.55        1.61      0.45 o 
  -5  -6   4        0.24        0.13      0.62 o 
  -4  -6   4        2.93        3.17      0.74 o 
  -3  -6   4        0.01        0.39      0.73 o 
  -2  -6   4        0.13        0.68      0.68 o 
  -1  -6   4        0.22        0.94      0.94 o 
   0  -6   4        0.33        0.44      0.58 o 
  -7  -5   4        0.86        0.32      0.63 o 
  -6  -5   4        0.05        1.43      0.62 o 
  -5  -5   4        0.02        0.31      0.86 o 
  -4  -5   4       13.85       12.80      1.44 o 
  -3  -5   4       15.52       14.20      1.27 o 
  -2  -5   4        5.12        6.36      1.31 o 
  -1  -5   4        3.15        1.14      1.14 o 
   0  -5   4        5.78        7.58      1.26 o 
   1  -5   4        0.33        1.01      1.13 o 
   2  -5   4        0.04        1.37      1.07 o 
  -8  -4   4        0.53        0.53      0.48 o 
  -7  -4   4        1.90        1.61      0.90 o 
  -6  -4   4        1.37        0.88      0.85 o 
  -5  -4   4        2.03        4.63      0.97 o 
  -4  -4   4        0.13        0.41      0.94 o 
  -3  -4   4       99.35      113.73      3.50 o 
  -2  -4   4        7.03        6.50      1.26 o 
  -1  -4   4        0.00        1.16      1.21 o 
   0  -4   4        0.90        0.43      0.77 o 
   1  -4   4        3.66        1.32      1.25 o 
   2  -4   4        0.19        0.50      1.40 o 
   3  -4   4        3.00        4.93      1.64 o 
  -8  -3   4        0.16        0.33      0.37 o 
  -7  -3   4        1.61        0.00      0.58 o 
  -6  -3   4        7.09        5.08      1.15 o 
  -5  -3   4        4.26        5.29      0.98 o 
  -4  -3   4       43.80       44.90      2.70 o 
  -3  -3   4       88.86       93.43      2.95 o 
  -2  -3   4        5.89        9.26      1.28 o 
  -1  -3   4        7.81        4.47      0.99 o 
   0  -3   4        3.94        3.61      0.87 o 
   1  -3   4        0.23        1.86      1.27 o 
   2  -3   4        0.85        4.41      1.39 o 
   3  -3   4        0.11        0.27      1.40 o 
   4  -3   4        5.43        6.76      1.84 o 
  -8  -2   4        0.02        0.14      0.33 o 
  -7  -2   4       13.31       11.56      1.05 o 
  -6  -2   4        2.21        1.09      0.52 o 
  -5  -2   4        5.02        5.16      1.14 o 
  -4  -2   4        0.24        0.97      0.91 o 
  -3  -2   4       20.71       16.30      1.28 o 
  -2  -2   4       14.57       14.29      0.94 o 
  -1  -2   4       22.59       20.52      1.41 o 
   0  -2   4        8.57       11.41      0.85 o 
   1  -2   4        0.98        0.29      0.65 o 
   2  -2   4        1.03        0.84      1.07 o 
   3  -2   4        0.64        3.54      1.88 o 
   4  -2   4        1.92        3.84      2.06 o 
   5  -2   4        1.41        2.31      1.69 o 
  -8  -1   4        1.15        0.82      0.52 o 
  -7  -1   4        0.19        0.47      0.41 o 
  -6  -1   4        0.07        0.57      0.51 o 
  -5  -1   4        7.29        7.15      1.12 o 
  -4  -1   4       30.59       25.15      1.39 o 
  -3  -1   4       23.02       18.15      1.07 o 
  -2  -1   4        0.25        0.83      0.39 o 
  -1  -1   4      127.93      129.68      2.78 o 
   0  -1   4       72.68       75.90      1.43 o 
   1  -1   4      125.98      132.31      3.81 o 
   2  -1   4        0.96        1.75      1.20 o 
   3  -1   4      308.17      284.98      6.40 o 
   4  -1   4       32.56       32.97      2.95 o 
   5  -1   4        1.41        0.72      1.43 o 
   6  -1   4        0.36        1.43      1.43 o 
  -8   0   4        1.63        2.23      0.57 o 
  -7   0   4        0.42        0.08      0.59 o 
  -6   0   4        2.00        2.28      0.63 o 
  -5   0   4       15.95       19.58      1.43 o 
  -4   0   4      101.19      111.27      3.08 o 
  -3   0   4       62.86       61.05      2.15 o 
  -2   0   4       81.32       74.75      2.14 o 
  -1   0   4       26.52       24.32      1.30 o 
   0   0   4      268.42      272.82      2.83 o 
   1   0   4      194.10      192.05      2.69 o 
   2   0   4        3.08        2.03      1.19 o 
   3   0   4        0.30        0.27      0.94 o 
   4   0   4       16.94       16.92      2.05 o 
   5   0   4        2.95        4.85      1.61 o 
   6   0   4        0.69        2.32      1.27 o 
   7   0   4        0.02        0.93      0.93 o 
  -7   1   4        0.14        0.84      0.61 o 
  -6   1   4        1.95        0.98      0.86 o 
  -5   1   4       15.29       19.67      1.70 o 
  -4   1   4        9.55       13.93      1.38 o 
  -3   1   4       12.05       11.50      1.17 o 
  -2   1   4       60.91       57.44      1.78 o 
  -1   1   4        0.64        0.21      0.77 o 
   0   1   4      208.93      204.15      2.50 o 
   1   1   4        5.52        7.11      1.04 o 
   2   1   4      135.81      155.67      3.44 o 
   3   1   4       68.56       64.38      2.25 o 
   4   1   4        3.36        3.84      1.10 o 
   5   1   4       14.10        8.27      1.55 o 
   6   1   4       18.13       19.61      1.90 o 
   7   1   4        6.27        5.09      1.29 o 
   8   1   4        1.93        0.29      0.81 o 
  -7   2   4        0.40        0.23      0.72 o 
  -6   2   4        0.71        2.67      1.15 o 
  -5   2   4       59.08       60.30      3.49 o 
  -4   2   4        3.20        0.10      1.01 o 
  -3   2   4      119.70      106.51      3.49 o 
  -2   2   4      187.19      192.10      4.64 o 
  -1   2   4        6.20        9.35      1.12 o 
   0   2   4       18.60       23.15      1.03 o 
   1   2   4       36.31       38.89      2.05 o 
   2   2   4       17.43       18.66      1.40 o 
   3   2   4      153.56      145.48      3.90 o 
   4   2   4        0.02        0.78      0.84 o 
   5   2   4        5.96        4.07      1.01 o 
   6   2   4        4.98        9.49      1.50 o 
   7   2   4        0.07        0.81      0.84 o 
   8   2   4        0.92        0.31      0.80 o 
  -6   3   4        0.67        0.85      1.04 o 
  -5   3   4       33.35       31.27      2.85 o 
  -4   3   4       10.45        7.68      1.37 o 
  -3   3   4       19.95       24.92      2.18 o 
  -2   3   4      170.43      175.22      4.63 o 
  -1   3   4      221.21      207.99      4.61 o 
   0   3   4       20.91       16.95      1.02 o 
   1   3   4       52.82       53.30      2.31 o 
   2   3   4        5.55        2.67      1.10 o 
   3   3   4        3.15        1.38      1.09 o 
   4   3   4        2.83        0.39      0.91 o 
   5   3   4       29.69       28.29      1.96 o 
   6   3   4        3.59        4.05      0.92 o 
   7   3   4       20.50       25.92      1.97 o 
   8   3   4        0.05        0.10      0.88 o 
  -6   4   4        8.34        9.28      1.75 o 
  -5   4   4        3.75        3.78      1.65 o 
  -4   4   4        0.01        0.73      1.36 o 
  -3   4   4        2.54        1.20      1.20 o 
  -2   4   4        0.90        2.54      1.19 o 
  -1   4   4        0.88        1.70      1.13 o 
   0   4   4        4.87        7.22      0.92 o 
   1   4   4      190.78      179.63      4.69 o 
   2   4   4      122.52      118.64      4.05 o 
   3   4   4        0.21        0.63      1.00 o 
   4   4   4       42.61       47.49      2.66 o 
   5   4   4       13.74       10.33      1.54 o 
   6   4   4        5.18        4.49      0.87 o 
   7   4   4        3.29        0.77      0.91 o 
   8   4   4        2.63        0.93      0.69 o 
   9   4   4        0.04        0.26      0.59 o 
  -5   5   4        0.03        1.37      1.20 o 
  -4   5   4        6.90        5.18      1.67 o 
  -3   5   4        6.47        5.30      1.78 o 
  -2   5   4        3.55        0.51      1.73 o 
  -1   5   4        2.28        4.14      1.43 o 
   0   5   4       50.99       44.43      1.90 o 
   1   5   4      146.37      135.77      4.64 o 
   2   5   4       33.31       28.71      2.74 o 
   3   5   4       36.14       43.67      2.97 o 
   4   5   4       41.30       43.20      3.37 o 
   5   5   4        8.31       10.44      1.64 o 
   6   5   4        6.96        7.26      1.78 o 
   7   5   4        0.12        0.12      1.10 o 
   9   5   4        0.38        0.62      0.64 o 
  -4   6   4        0.02        2.66      1.26 o 
  -3   6   4        0.03        0.22      1.38 o 
  -2   6   4        1.65        3.45      1.64 o 
  -1   6   4        7.17        7.00      2.10 o 
   0   6   4       11.38       12.70      1.56 o 
   1   6   4      251.95      281.00     10.34 o 
   2   6   4       21.66       20.57      2.53 o 
   3   6   4       14.50       20.87      2.52 o 
   4   6   4        0.91        0.17      1.55 o 
   5   6   4        1.56        2.19      1.51 o 
   6   6   4        1.45        0.31      1.18 o 
   7   6   4        2.21        0.00      1.08 o 
   8   6   4        2.20        1.07      1.07 o 
   9   6   4        0.49        0.28      0.77 o 
  -3   7   4        1.08        1.42      1.42 o 
  -2   7   4        2.27        0.72      1.99 o 
  -1   7   4        6.11        8.75      2.48 o 
   0   7   4        0.04        2.91      2.42 o 
   1   7   4        1.02        0.31      2.87 o 
   2   7   4        8.93       16.28      3.72 o 
   3   7   4        3.49        1.79      2.01 o 
   4   7   4        5.16        2.12      2.12 o 
   5   7   4        4.49        5.38      1.86 o 
   6   7   4        4.23        0.91      1.39 o 
   7   7   4        1.23        1.10      1.18 o 
   8   7   4       14.37       11.40      1.70 o 
  -1   8   4        0.00        1.66      1.92 o 
   0   8   4        4.98        3.13      4.95 o 
   1   8   4        0.62        4.98      2.83 o 
   2   8   4        1.59        4.79      3.74 o 
   3   8   4        1.31        1.29      3.23 o 
   4   8   4        0.16        5.15      2.71 o 
   5   8   4        6.00        5.52      2.18 o 
   6   8   4        3.00        2.89      1.73 o 
   7   8   4        4.70        1.81      1.59 o 
   8   8   4        6.44        5.19      1.51 o 
   0   9   4        0.09        0.61      1.57 o 
   1   9   4        0.94        0.40      3.07 o 
   2   9   4        0.29        1.12      2.81 o 
   3   9   4        3.11        0.00      2.23 o 
   4   9   4        0.00        1.07      2.20 o 
   5   9   4        0.08        1.99      2.19 o 
   6   9   4        0.42        0.73      1.32 o 
   7   9   4        4.51        3.10      1.28 o 
  -6  -5   5        0.02        0.05      0.53 o 
  -5  -5   5        0.01        0.45      0.58 o 
  -4  -5   5        0.19        0.31      0.64 o 
  -3  -5   5        4.07        3.30      0.74 o 
  -2  -5   5        0.17        0.84      0.84 o 
  -1  -5   5        0.07        0.20      0.83 o 
   0  -5   5        0.15        0.05      0.56 o 
  -7  -4   5        0.17        0.91      0.59 o 
  -6  -4   5        0.14        0.54      0.65 o 
  -5  -4   5        1.68        2.13      0.81 o 
  -4  -4   5        4.18        3.77      0.84 o 
  -3  -4   5        0.95        0.15      0.76 o 
  -2  -4   5        3.00        3.60      1.17 o 
  -1  -4   5        0.03        0.61      1.01 o 
   0  -4   5        1.83        0.07      0.79 o 
   1  -4   5        0.91        0.00      0.84 o 
   2  -4   5        1.84        4.39      0.99 o 
  -7  -3   5        0.79        0.07      0.71 o 
  -6  -3   5        1.83        0.96      0.86 o 
  -5  -3   5        2.07        1.87      0.83 o 
  -4  -3   5       13.66       17.06      1.32 o 
  -3  -3   5       85.59       85.93      2.78 o 
  -2  -3   5       30.64       36.12      1.92 o 
  -1  -3   5        7.04        9.05      1.29 o 
   0  -3   5       18.85       22.43      1.63 o 
   1  -3   5        1.52        1.19      1.22 o 
   2  -3   5        0.10        0.87      1.12 o 
   3  -3   5        0.36        0.48      1.35 o 
   4  -3   5        0.11        0.17      1.27 o 
  -8  -2   5        0.69        0.31      0.34 o 
  -7  -2   5        6.05        3.93      0.63 o 
  -6  -2   5       28.42       24.71      1.44 o 
  -5  -2   5        1.04        0.17      1.05 o 
  -4  -2   5        1.86        1.89      0.80 o 
  -3  -2   5      145.66      138.57      3.29 o 
  -2  -2   5       12.59        8.70      1.02 o 
  -1  -2   5        2.69        1.71      0.59 o 
   0  -2   5        1.38        1.13      0.54 o 
   1  -2   5        0.71        0.94      0.87 o 
   2  -2   5        2.32        1.93      1.07 o 
   3  -2   5       11.72       16.62      2.00 o 
   4  -2   5        0.00        0.71      1.11 o 
   5  -2   5        0.01        0.36      1.23 o 
  -8  -1   5        0.07        0.26      0.38 o 
  -7  -1   5        0.69        0.46      0.48 o 
  -6  -1   5        5.16        4.70      0.80 o 
  -5  -1   5        7.27        8.98      1.05 o 
  -4  -1   5       13.51       14.01      1.11 o 
  -3  -1   5       31.61       33.66      1.67 o 
  -2  -1   5        0.41        0.57      0.69 o 
  -1  -1   5       53.26       57.78      2.43 o 
   0  -1   5       48.74       50.62      1.48 o 
   1  -1   5        0.26        0.17      0.69 o 
   2  -1   5        3.87        3.69      0.79 o 
   3  -1   5        3.09        3.17      1.12 o 
   4  -1   5       82.88       95.26      4.44 o 
   5  -1   5        1.12        1.11      1.57 o 
   6  -1   5        1.06        3.15      1.47 o 
  -7   0   5        0.13        0.79      0.45 o 
  -6   0   5        6.41        4.81      0.84 o 
  -5   0   5        0.39        0.09      0.57 o 
  -4   0   5        8.13       10.73      1.30 o 
  -3   0   5       28.59       28.88      1.53 o 
  -2   0   5       20.82       18.08      1.20 o 
  -1   0   5        9.99        7.55      0.85 o 
   0   0   5       20.37       17.06      1.90 o 
   1   0   5       18.52       18.76      1.83 o 
   2   0   5       15.96       13.35      0.94 o 
   3   0   5        0.33        2.53      1.46 o 
   4   0   5        0.32        2.52      1.42 o 
   5   0   5        0.23        1.02      1.60 o 
   6   0   5        0.19        1.15      1.15 o 
  -7   1   5        0.04        0.90      0.60 o 
  -6   1   5        0.66        0.86      0.69 o 
  -5   1   5       11.26        9.85      1.38 o 
  -4   1   5        6.27        4.45      1.10 o 
  -3   1   5       29.83       27.04      1.70 o 
  -2   1   5        2.59        1.51      0.74 o 
  -1   1   5       27.52       26.25      1.50 o 
   0   1   5       51.94       61.06      1.54 o 
   1   1   5      354.46      363.14      5.26 o 
   2   1   5       26.36       29.42      1.78 o 
   3   1   5      164.97      159.32      4.34 o 
   4   1   5       48.47       36.20      2.62 o 
   5   1   5        3.08        3.08      1.22 o 
   6   1   5        3.46        7.26      1.39 o 
   7   1   5        0.28        0.76      0.82 o 
  -7   2   5        0.06        1.06      0.71 o 
  -6   2   5        1.11        0.92      0.86 o 
  -5   2   5        4.40        4.84      1.32 o 
  -4   2   5        6.59       11.86      1.58 o 
  -3   2   5        5.04        5.04      1.34 o 
  -2   2   5       83.83       72.46      2.68 o 
  -1   2   5        1.09        0.38      0.69 o 
   0   2   5      142.01      134.94      3.38 o 
   1   2   5       63.36       69.20      2.53 o 
   2   2   5        0.98        2.78      0.78 o 
   3   2   5        0.94        1.63      0.74 o 
   4   2   5        1.20        2.10      1.66 o 
   5   2   5        8.71        7.41      1.38 o 
   7   2   5        0.13        1.37      0.90 o 
   8   2   5        0.03        0.67      0.67 o 
  -6   3   5        2.52        0.78      1.00 o 
  -5   3   5        6.92       11.15      1.92 o 
  -4   3   5        0.15        0.00      1.08 o 
  -3   3   5        2.00        2.80      1.06 o 
  -2   3   5      102.16       85.26      3.23 o 
  -1   3   5      106.11       96.49      3.26 o 
   0   3   5       92.58       88.99      2.17 o 
   1   3   5        3.82        7.51      1.29 o 
   2   3   5       79.58       80.27      3.05 o 
   3   3   5       20.19       24.93      1.88 o 
   4   3   5        0.60        0.71      1.59 o 
   5   3   5        0.34        0.26      1.28 o 
   6   3   5        6.73        6.99      1.81 o 
   7   3   5        9.13       11.30      1.53 o 
   8   3   5        7.02        7.56      1.11 o 
  -6   4   5        0.51        0.00      1.04 o 
  -5   4   5       16.30       18.24      2.17 o 
  -4   4   5        8.24        9.23      1.53 o 
  -3   4   5       24.96       31.47      2.66 o 
  -2   4   5       11.11       12.31      1.95 o 
  -1   4   5        6.43        5.18      1.22 o 
   0   4   5        0.20        0.57      1.72 o 
   1   4   5       19.49       25.37      2.55 o 
   2   4   5       16.92       22.85      2.35 o 
   3   4   5        8.46        6.82      2.05 o 
   4   4   5        7.83        7.86      2.14 o 
   5   4   5       10.47        8.52      1.24 o 
   6   4   5        2.79        3.25      1.20 o 
   7   4   5        0.05        0.98      0.96 o 
   8   4   5        1.70        0.23      0.77 o 
  -5   5   5        7.11        7.79      1.56 o 
  -4   5   5        1.46        1.94      1.28 o 
  -3   5   5        0.77        0.35      1.44 o 
  -2   5   5        2.83        1.04      1.35 o 
  -1   5   5       35.75       32.04      2.37 o 
   0   5   5        8.38        8.39      0.94 o 
   1   5   5       55.90       59.83      3.50 o 
   2   5   5        1.26        1.61      1.61 o 
   3   5   5        5.06        8.60      2.09 o 
   4   5   5       45.08       46.27      3.16 o 
   5   5   5       21.59       29.37      2.50 o 
   6   5   5        0.03        0.43      1.04 o 
   7   5   5        8.45       13.96      1.86 o 
   8   5   5        0.69        0.57      0.89 o 
  -4   6   5        0.04        0.73      1.48 o 
  -3   6   5        1.78        0.20      1.64 o 
  -2   6   5        1.00        3.16      1.83 o 
  -1   6   5        0.49        0.36      1.65 o 
   0   6   5        2.14        1.20      1.44 o 
   1   6   5       32.64       28.84      2.27 o 
   2   6   5      179.23      194.20      9.35 o 
   3   6   5        0.08        0.01      2.38 o 
   4   6   5        9.03        8.21      2.48 o 
   5   6   5        3.26        5.58      1.99 o 
   6   6   5        0.90        0.70      1.24 o 
   7   6   5        0.41        0.15      1.26 o 
   8   6   5        0.14        0.99      0.97 o 
  -3   7   5        1.55        1.79      1.34 o 
  -2   7   5        1.16        3.73      1.95 o 
  -1   7   5        2.98        2.78      2.78 o 
   0   7   5        0.63        0.73      1.94 o 
   1   7   5        8.36        8.79      2.64 o 
   2   7   5        3.26        0.67      3.28 o 
   3   7   5        0.19        3.10      3.10 o 
   4   7   5        6.58        9.16      3.19 o 
   5   7   5        1.57        5.01      2.21 o 
   6   7   5        8.81        7.96      1.80 o 
   7   7   5        1.60        1.01      1.24 o 
   8   7   5        0.50        0.13      1.08 o 
  -2   8   5        0.32        0.00      1.42 o 
  -1   8   5        1.41        2.17      2.17 o 
   0   8   5        0.68        1.86      4.03 o 
   1   8   5       36.72       43.30      5.71 o 
   2   8   5        1.49        0.83      3.81 o 
   3   8   5        6.63       12.47      3.29 o 
   4   8   5        0.33        0.00      2.62 o 
   5   8   5        0.42        0.51      2.24 o 
   6   8   5        1.43        2.60      1.58 o 
   7   8   5        0.34        0.89      1.22 o 
   8   8   5        1.77        1.23      1.01 o 
   0   9   5        0.02        1.47      1.71 o 
   1   9   5        0.03        0.77      2.93 o 
   2   9   5        1.30        0.01      3.94 o 
   3   9   5        0.52        3.21      2.82 o 
   4   9   5        2.90        2.79      2.79 o 
   5   9   5        0.17        0.00      1.58 o 
   6   9   5        0.15        0.85      1.78 o 
   7   9   5        0.51        1.00      1.34 o 
  -3  -5   6        0.56        0.32      0.51 o 
  -2  -5   6        0.03        0.31      0.49 o 
  -6  -4   6        1.93        1.69      0.55 o 
  -5  -4   6        0.60        0.75      0.49 o 
  -4  -4   6        0.03        0.37      0.44 o 
  -3  -4   6        0.31        0.84      0.52 o 
  -2  -4   6        0.01        0.38      0.79 o 
  -1  -4   6        2.33        2.68      0.79 o 
   0  -4   6        2.48        2.12      0.81 o 
   1  -4   6        0.08        0.53      0.81 o 
  -6  -3   6        0.00        0.54      0.56 o 
  -5  -3   6        0.00        0.00      0.50 o 
  -4  -3   6        0.15        0.12      0.69 o 
  -3  -3   6       16.98       15.57      1.33 o 
  -2  -3   6        3.56        4.31      0.81 o 
  -1  -3   6        0.18        1.57      0.67 o 
   0  -3   6        0.77        0.22      0.68 o 
   1  -3   6       10.87        8.14      1.41 o 
   2  -3   6        0.02        0.38      0.93 o 
   3  -3   6        0.96        2.74      0.88 o 
  -7  -2   6        0.03        0.00      0.32 o 
  -6  -2   6        1.49        1.69      0.86 o 
  -5  -2   6        0.63        1.46      0.55 o 
  -4  -2   6        3.30        2.82      0.62 o 
  -3  -2   6        4.44        5.15      0.99 o 
  -2  -2   6       33.31       35.11      2.00 o 
  -1  -2   6        5.09        5.35      0.98 o 
   0  -2   6        0.02        0.36      0.62 o 
   1  -2   6        0.01        1.68      0.97 o 
   2  -2   6        0.44        1.03      0.96 o 
   3  -2   6        0.92        0.72      1.27 o 
   4  -2   6        0.04        0.00      0.96 o 
  -7  -1   6        0.47        0.95      0.40 o 
  -6  -1   6        2.16        0.88      0.46 o 
  -5  -1   6        5.28        4.92      0.79 o 
  -4  -1   6        1.37        2.52      0.70 o 
  -3  -1   6      143.10      143.96      3.93 o 
  -2  -1   6       64.10       70.54      2.59 o 
  -1  -1   6       11.37       12.38      1.72 o 
   0  -1   6       11.19        8.62      0.55 o 
   1  -1   6        8.94        6.40      1.05 o 
   2  -1   6        0.91        0.35      1.17 o 
   3  -1   6        5.12        4.79      1.16 o 
   4  -1   6        0.70        0.31      1.27 o 
   5  -1   6        0.06        1.75      0.86 o 
  -7   0   6        0.10        0.29      0.41 o 
  -6   0   6        6.68        4.85      0.92 o 
  -5   0   6       13.93       14.41      1.41 o 
  -4   0   6        2.61        2.12      0.91 o 
  -3   0   6       70.07       65.34      2.49 o 
  -2   0   6        4.35        3.47      0.83 o 
  -1   0   6        1.29        0.31      0.58 o 
   0   0   6        0.29        0.13      0.50 o 
   1   0   6        0.92        0.17      0.72 o 
   2   0   6        4.74        2.52      0.89 o 
   3   0   6       11.91       12.54      1.92 o 
   4   0   6        0.34        1.17      1.26 o 
   5   0   6        0.04        0.97      1.20 o 
   6   0   6        0.81        1.30      1.08 o 
  -7   1   6        0.08        0.66      0.52 o 
  -6   1   6        0.65        0.80      0.85 o 
  -5   1   6        0.02        1.81      0.81 o 
  -4   1   6        2.39        2.06      0.92 o 
  -3   1   6       27.40       24.91      1.66 o 
  -2   1   6        4.08        2.79      0.77 o 
  -1   1   6       57.44       59.86      2.34 o 
   0   1   6       96.98       92.46      1.88 o 
   1   1   6        6.32        4.22      0.85 o 
   2   1   6       12.90       12.40      1.36 o 
   3   1   6        0.08        0.93      1.10 o 
   4   1   6      194.66      199.94      6.18 o 
   5   1   6        9.47        8.11      1.71 o 
  -6   2   6        1.83        0.10      0.98 o 
  -5   2   6        0.18        0.35      0.80 o 
  -4   2   6        4.95        2.93      1.12 o 
  -3   2   6        2.74        1.68      1.05 o 
  -2   2   6        0.01        0.09      0.81 o 
  -1   2   6       19.94       25.40      1.82 o 
   0   2   6       20.90       22.11      1.37 o 
   1   2   6       79.93       66.24      2.65 o 
   2   2   6       21.48       20.91      2.27 o 
   3   2   6       16.77       17.40      1.20 o 
   4   2   6        2.73        0.29      1.37 o 
   5   2   6        0.38        1.72      1.32 o 
   6   2   6        1.04        1.22      1.07 o 
   7   2   6        0.72        0.79      0.90 o 
  -6   3   6        0.00        0.12      0.86 o 
  -5   3   6        0.88        0.29      1.11 o 
  -4   3   6       16.81       19.51      1.98 o 
  -3   3   6       40.79       45.91      2.81 o 
  -2   3   6        0.41        0.22      0.99 o 
  -1   3   6        5.27        7.13      1.22 o 
   0   3   6        1.24        0.22      0.74 o 
   1   3   6       98.92       99.20      3.44 o 
   2   3   6        1.01        0.68      0.92 o 
   3   3   6       18.21       20.57      2.40 o 
   4   3   6       33.21       36.41      2.70 o 
   5   3   6        0.16        0.65      1.55 o 
   6   3   6        0.29        0.45      1.66 o 
   7   3   6        0.71        3.42      1.03 o 
  -5   4   6        0.07        0.73      1.11 o 
  -4   4   6        4.93        5.98      1.49 o 
  -3   4   6        0.02        1.06      1.37 o 
  -2   4   6       39.73       47.20      3.04 o 
  -1   4   6        3.82        5.52      1.32 o 
   0   4   6        9.32       12.22      1.26 o 
   1   4   6       46.91       50.65      2.98 o 
   2   4   6       21.32       27.98      2.92 o 
   3   4   6        0.32        1.06      1.18 o 
   4   4   6        0.59        3.72      1.69 o 
   5   4   6        4.32        1.20      1.34 o 
   6   4   6        5.55        5.01      1.29 o 
   7   4   6        1.04        0.82      1.15 o 
   8   4   6        0.06        0.23      0.62 o 
  -5   5   6        0.35        1.75      1.28 o 
  -4   5   6        8.34        7.07      1.84 o 
  -3   5   6        2.25        0.35      1.16 o 
  -2   5   6        9.26        6.69      1.68 o 
  -1   5   6       11.63        9.90      1.84 o 
   0   5   6       18.39       14.90      1.08 o 
   1   5   6        0.35        3.25      1.63 o 
   2   5   6        2.44        1.24      1.57 o 
   3   5   6       14.41       15.98      2.38 o 
   4   5   6        4.58        6.21      2.86 o 
   5   5   6        2.61        5.18      1.96 o 
   6   5   6        0.54        1.18      1.49 o 
   7   5   6        4.68        2.04      1.52 o 
   8   5   6        7.66        8.84      1.31 o 
  -4   6   6        2.62        1.84      1.48 o 
  -3   6   6        1.88        0.96      1.49 o 
  -2   6   6        7.88       10.39      2.13 o 
  -1   6   6        0.39        0.80      2.24 o 
   0   6   6        0.17        0.63      1.59 o 
   1   6   6        0.06        3.69      1.85 o 
   2   6   6        1.45        1.20      1.74 o 
   3   6   6       26.08       23.96      3.14 o 
   4   6   6       14.75       17.20      2.96 o 
   5   6   6        1.28        1.11      1.89 o 
   6   6   6        0.00        0.19      1.39 o 
   7   6   6        0.08        0.81      1.25 o 
   8   6   6        1.21        0.89      0.94 o 
  -3   7   6        0.68        0.57      1.43 o 
  -2   7   6        0.64        2.93      1.57 o 
  -1   7   6        2.96        2.04      2.13 o 
   0   7   6        0.16        0.54      1.82 o 
   1   7   6        2.18        1.20      2.48 o 
   2   7   6        0.58        2.23      3.07 o 
   3   7   6        0.11        2.38      3.00 o 
   4   7   6       14.95       14.00      3.50 o 
   5   7   6        7.94       16.74      3.25 o 
   6   7   6        0.08        0.43      1.73 o 
   7   7   6        4.56        8.01      1.48 o 
   8   7   6        0.03        0.14      0.94 o 
  -1   8   6        0.01        2.04      2.04 o 
   0   8   6        0.93        0.72      2.04 o 
   1   8   6        4.36        3.08      3.08 o 
   2   8   6       53.57       73.75      6.71 o 
   3   8   6        3.49        3.04      3.55 o 
   4   8   6        6.71        7.02      3.75 o 
   5   8   6        0.04        2.94      2.24 o 
   6   8   6        0.60        3.35      1.57 o 
   7   8   6        0.00        0.19      1.51 o 
   0   9   6        0.28        1.50      2.06 o 
   1   9   6        0.55        2.20      3.25 o 
   2   9   6        0.34        0.44      3.26 o 
   3   9   6        0.23        1.00      3.97 o 
   4   9   6        0.29        0.80      3.39 o 
   5   9   6        0.82        2.17      2.17 o 
   6   9   6        0.94        0.25      1.52 o 
  -3  -4   7        0.02        0.26      0.44 o 
  -2  -4   7        0.42        0.31      0.55 o 
  -5  -3   7        0.64        1.39      0.37 o 
  -4  -3   7        0.12        0.05      0.48 o 
  -3  -3   7        0.51        1.20      0.68 o 
  -2  -3   7        0.22        0.44      0.60 o 
   0  -3   7        0.32        0.15      0.94 o 
   1  -3   7        0.03        0.10      0.65 o 
  -6  -2   7        1.53        1.26      0.41 o 
  -5  -2   7        0.12        0.25      0.40 o 
  -4  -2   7        0.26        0.19      0.53 o 
  -3  -2   7        3.48        1.53      0.75 o 
  -2  -2   7        0.28        0.48      0.70 o 
  -1  -2   7        0.40        1.90      0.73 o 
   0  -2   7        3.24        3.89      0.83 o 
   1  -2   7        0.15        0.55      0.88 o 
   2  -2   7        0.19        0.71      0.81 o 
   3  -2   7        1.07        2.97      1.02 o 
  -6  -1   7        0.15        0.61      0.60 o 
  -5  -1   7        0.54        0.86      0.51 o 
  -4  -1   7        0.00        0.52      0.58 o 
  -3  -1   7       26.23       26.95      2.02 o 
  -2  -1   7       37.45       40.17      2.13 o 
  -1  -1   7        4.45        7.80      1.04 o 
   0  -1   7        1.63        4.07      0.86 o 
   1  -1   7       38.35       37.90      1.97 o 
   2  -1   7        3.56        2.41      1.04 o 
   3  -1   7        1.03        1.45      0.95 o 
   4  -1   7        0.23        0.94      0.88 o 
  -6   0   7        0.22        0.16      0.51 o 
  -5   0   7        0.87        0.99      0.77 o 
  -4   0   7        0.44        0.45      0.55 o 
  -3   0   7        3.10        1.90      0.88 o 
  -2   0   7       68.33       75.64      2.86 o 
  -1   0   7        8.66        6.75      0.98 o 
   0   0   7        0.07        1.23      0.69 o 
   1   0   7        0.06        1.66      0.75 o 
   2   0   7        0.17        0.12      0.91 o 
   3   0   7        0.08        0.92      0.96 o 
   4   0   7        0.72        0.98      0.98 o 
   5   0   7        0.00        0.57      0.96 o 
  -6   1   7        0.94        1.99      0.69 o 
  -4   1   7        0.24        0.90      0.86 o 
  -3   1   7       50.35       53.37      2.47 o 
  -2   1   7       65.67       77.37      2.86 o 
  -1   1   7       11.27       12.68      1.34 o 
   0   1   7        2.12        1.21      0.68 o 
   2   1   7        0.04        1.48      1.15 o 
   3   1   7        5.07        6.16      1.40 o 
   4   1   7        0.00        0.00      1.22 o 
   5   1   7        8.07       10.56      1.66 o 
   6   1   7        0.44        0.89      1.08 o 
  -6   2   7        0.09        0.99      0.63 o 
  -5   2   7       15.42       17.79      1.86 o 
  -4   2   7        2.25        3.77      1.05 o 
  -3   2   7       27.99       36.94      2.38 o 
  -2   2   7        0.08        0.50      0.85 o 
  -1   2   7        6.68        9.97      1.27 o 
   0   2   7        4.44        4.88      1.03 o 
   1   2   7        0.42        1.26      0.82 o 
   2   2   7        0.49        2.55      0.93 o 
   3   2   7        8.84        9.45      1.20 o 
   4   2   7        2.76        0.22      1.16 o 
   5   2   7        0.40        1.12      1.31 o 
   6   2   7        1.05        1.78      1.18 o 
  -6   3   7        0.02        0.31      0.74 o 
  -5   3   7        0.05        0.13      0.97 o 
  -4   3   7        4.62        6.68      1.44 o 
  -3   3   7       17.63       19.73      1.97 o 
  -2   3   7        7.72       12.70      1.61 o 
  -1   3   7        2.56        2.65      1.01 o 
   0   3   7       17.05       15.58      0.88 o 
   1   3   7        6.97        5.20      1.21 o 
   2   3   7       37.24       36.34      1.89 o 
   3   3   7        4.82        1.98      1.06 o 
   4   3   7      129.46      139.75      6.52 o 
   5   3   7       19.07       16.30      2.44 o 
   6   3   7        1.67        3.84      1.57 o 
   7   3   7        0.22        0.54      0.83 o 
  -5   4   7        0.14        0.80      0.80 o 
  -4   4   7        1.86        3.71      0.96 o 
  -3   4   7        1.31        0.31      0.94 o 
  -2   4   7        0.11        1.34      1.18 o 
  -1   4   7       14.93       17.26      2.59 o 
   0   4   7        0.11        0.67      1.19 o 
   1   4   7        8.26        8.22      1.96 o 
   2   4   7       58.57       68.15      3.63 o 
   3   4   7        1.16        2.12      1.27 o 
   4   4   7        2.02        1.60      1.78 o 
   5   4   7        0.16        0.39      1.72 o 
   6   4   7        4.27        2.70      1.36 o 
   7   4   7        1.97        1.43      1.03 o 
  -4   5   7        1.10        0.31      1.24 o 
  -3   5   7        0.12        1.56      1.16 o 
  -2   5   7        0.40        0.18      1.43 o 
  -1   5   7        2.12        1.97      1.56 o 
   0   5   7        1.45        0.20      1.20 o 
   1   5   7        2.99        5.72      1.66 o 
   2   5   7       11.04       14.69      1.89 o 
   3   5   7        3.48        4.57      1.53 o 
   4   5   7       14.58       14.53      2.63 o 
   5   5   7        0.21        0.31      2.09 o 
   6   5   7        0.03        0.57      1.80 o 
   7   5   7        0.65        0.47      1.44 o 
  -3   6   7        1.89        2.75      1.46 o 
  -2   6   7        7.36        2.24      2.17 o 
  -1   6   7       11.28       17.13      2.91 o 
   0   6   7        0.01        0.09      1.44 o 
   1   6   7        7.73       13.45      2.58 o 
   2   6   7        2.97        3.93      2.58 o 
   3   6   7        0.09        1.77      2.07 o 
   4   6   7        1.48        3.46      2.18 o 
   5   6   7        0.54        0.82      2.34 o 
   6   6   7        1.77        2.36      1.58 o 
   7   6   7        0.38        1.20      1.55 o 
  -2   7   7        0.04        0.64      1.53 o 
  -1   7   7        0.00        0.99      1.87 o 
   0   7   7        3.94        2.06      1.33 o 
   1   7   7        1.68        0.30      2.39 o 
   2   7   7        0.10        1.56      2.38 o 
   3   7   7        2.64        2.28      3.28 o 
   4   7   7        1.80        2.58      2.94 o 
   5   7   7        6.62        5.23      2.35 o 
   6   7   7        0.04        0.25      2.06 o 
   7   7   7        1.07        2.03      1.27 o 
  -1   8   7        0.05        0.74      1.87 o 
   0   8   7        0.00        1.61      1.52 o 
   1   8   7        0.00        2.04      2.34 o 
   2   8   7        1.82        0.75      2.82 o 
   3   8   7       16.86       16.61      4.54 o 
   4   8   7        0.00        0.42      3.09 o 
   5   8   7        1.67        0.35      2.78 o 
   7   8   7        0.18        0.20      1.48 o 
   1   9   7        0.00        4.09      2.06 o 
   2   9   7        0.66        1.62      3.35 o 
   3   9   7        0.38        1.36      3.43 o 
   4   9   7        0.80        4.26      4.26 o 
   5   9   7        1.63        5.25      2.79 o 
   6   9   7        0.37        1.29      1.81 o 
  -4  -2   8        0.02        0.06      0.39 o 
  -3  -2   8        0.16        0.82      0.59 o 
  -2  -2   8        0.07        1.22      0.67 o 
  -1  -2   8        0.36        0.08      0.61 o 
   0  -2   8        0.09        0.09      0.52 o 
   1  -2   8        1.23        1.02      0.72 o 
  -5  -1   8        0.61        1.04      0.51 o 
  -4  -1   8        0.00        1.41      0.52 o 
  -3  -1   8        0.49        1.74      0.89 o 
  -2  -1   8        1.12        2.68      0.85 o 
  -1  -1   8        0.73        1.02      0.68 o 
   0  -1   8        0.59        0.57      0.80 o 
   1  -1   8        0.14        0.22      0.85 o 
   2  -1   8        2.82        1.54      0.68 o 
   3  -1   8        0.10        1.09      0.69 o 
  -5   0   8        0.15        0.74      0.42 o 
  -4   0   8        0.55        1.23      0.58 o 
  -3   0   8        3.14        3.53      0.89 o 
  -2   0   8        5.18        4.40      0.94 o 
  -1   0   8        1.15        1.07      0.96 o 
   0   0   8        0.29        1.32      0.56 o 
   1   0   8        0.80        1.98      0.96 o 
   2   0   8        0.12        0.59      0.75 o 
   3   0   8        0.73        0.00      1.00 o 
   4   0   8        0.87        0.97      0.96 o 
  -5   1   8        0.06        0.81      0.81 o 
  -4   1   8        0.20        1.41      0.63 o 
  -3   1   8        8.89        5.05      1.26 o 
  -2   1   8       54.94       53.20      2.63 o 
  -1   1   8       19.00       24.17      1.84 o 
   0   1   8        8.77        8.93      1.68 o 
   1   1   8       19.48       26.35      2.07 o 
   2   1   8        3.35        5.89      1.31 o 
   3   1   8        0.23        0.12      1.20 o 
   4   1   8        1.22        1.37      0.97 o 
   5   1   8        0.04        0.66      0.97 o 
  -5   2   8        0.02        0.63      0.78 o 
  -4   2   8        5.84        6.36      1.25 o 
  -3   2   8        0.05        1.15      0.72 o 
  -2   2   8       50.94       52.36      3.20 o 
  -1   2   8        5.14        5.02      1.15 o 
   0   2   8        0.08        0.31      0.64 o 
   1   2   8        1.34        1.19      0.91 o 
   2   2   8        1.61        0.90      0.95 o 
   3   2   8        0.02        0.28      0.98 o 
   4   2   8        6.14        5.93      1.18 o 
   5   2   8        0.07        0.90      1.31 o 
  -5   3   8        0.50        0.45      1.02 o 
  -4   3   8        0.03        1.13      0.90 o 
  -3   3   8        5.98        3.66      1.31 o 
  -2   3   8       20.70       22.54      2.58 o 
  -1   3   8        0.12        0.87      1.00 o 
   0   3   8        0.00        0.33      1.57 o 
   1   3   8        4.12        3.62      1.03 o 
   2   3   8        0.31        0.14      1.03 o 
   3   3   8        0.21        1.53      1.43 o 
   4   3   8        3.60        2.43      1.16 o 
   5   3   8       25.69       25.63      2.99 o 
   6   3   8        0.18        0.79      1.24 o 
  -4   4   8        0.24        0.41      1.19 o 
  -3   4   8        4.13        4.25      1.43 o 
  -2   4   8        0.30        0.44      1.17 o 
  -1   4   8       10.84       11.78      1.99 o 
   0   4   8       12.40       12.29      1.47 o 
   1   4   8        0.43        0.92      1.24 o 
   2   4   8        1.66        0.81      1.33 o 
   3   4   8        0.17        0.70      1.51 o 
   4   4   8        6.22        2.20      1.85 o 
   5   4   8        0.75        0.38      1.44 o 
   6   4   8        0.39        1.58      1.58 o 
  -4   5   8        0.03        0.29      0.72 o 
  -3   5   8        1.40        1.30      1.14 o 
  -2   5   8        1.33        1.27      1.27 o 
  -1   5   8        0.04        1.25      1.46 o 
   0   5   8        2.56        0.10      2.08 o 
   1   5   8        8.72        7.20      1.60 o 
   2   5   8        4.72        6.79      1.77 o 
   3   5   8        0.45        1.63      1.83 o 
   4   5   8       48.09       49.44      4.65 o 
   5   5   8       13.44       14.07      2.56 o 
   6   5   8        0.83        2.54      1.46 o 
   7   5   8        0.18        0.16      0.94 o 
  -3   6   8        0.23        1.17      1.17 o 
  -2   6   8        0.16        0.57      1.66 o 
  -1   6   8        3.49        2.52      2.18 o 
   0   6   8        4.87        4.33      1.28 o 
   1   6   8        0.08        2.03      2.03 o 
   2   6   8       27.46       21.54      3.10 o 
   3   6   8        0.35        0.26      1.71 o 
   4   6   8        0.33        0.77      1.95 o 
   5   6   8        0.17        0.52      2.24 o 
   6   6   8        1.43        3.18      2.01 o 
   7   6   8        1.51        1.88      1.01 o 
  -2   7   8        0.79        3.12      1.24 o 
  -1   7   8        0.17        0.45      1.73 o 
   0   7   8        0.32        0.96      1.43 o 
   1   7   8        2.48        1.66      1.93 o 
   2   7   8        0.11        0.30      2.20 o 
   3   7   8        1.11        3.70      2.39 o 
   4   7   8        3.71        0.95      2.85 o 
   5   7   8        0.22        1.56      1.85 o 
   6   7   8        0.19        2.65      1.67 o 
  -1   8   8        2.84        1.79      1.87 o 
   0   8   8        0.01        0.80      2.17 o 
   1   8   8        0.12        2.50      2.34 o 
   2   8   8        0.01        1.38      2.19 o 
   3   8   8        0.04        2.58      2.58 o 
   4   8   8        1.36        4.55      2.08 o 
   5   8   8        0.05        2.19      2.19 o 
   6   8   8        0.68        0.83      2.18 o 
   2   9   8        0.32        1.44      2.10 o 
   3   9   8        0.04        1.20      3.47 o 
   4   9   8        0.08        5.88      3.45 o 
   5   9   8        1.38        2.01      2.91 o 
  -2  -1   9        0.46        1.76      0.65 o 
  -1  -1   9        1.67        0.49      0.79 o 
   0  -1   9        1.72        2.01      0.49 o 
  -4   0   9        0.10        1.02      0.46 o 
  -3   0   9        0.01        0.07      0.63 o 
  -2   0   9        0.00        0.27      0.69 o 
  -1   0   9        0.03        0.09      0.77 o 
   0   0   9        0.47        0.50      0.54 o 
   1   0   9        2.37        2.85      0.93 o 
   2   0   9        0.02        0.74      0.92 o 
  -4   1   9        0.03        1.01      0.59 o 
  -3   1   9        0.14        0.41      0.77 o 
  -2   1   9        4.58        3.81      1.01 o 
  -1   1   9        2.49        0.10      0.91 o 
   0   1   9        0.01        0.39      0.54 o 
   1   1   9        2.02        0.93      0.91 o 
   2   1   9        5.25        7.68      1.40 o 
   3   1   9        0.00        0.85      0.85 o 
  -4   2   9        0.02        0.18      0.69 o 
  -3   2   9        2.02        1.33      0.96 o 
  -2   2   9        1.82        1.04      0.84 o 
  -1   2   9        9.77       11.54      1.78 o 
   0   2   9        0.48        0.25      0.76 o 
   1   2   9        2.86        1.63      1.03 o 
   2   2   9        0.75        0.98      0.98 o 
   3   2   9        0.92        1.23      0.97 o 
   4   2   9        0.51        0.54      0.92 o 
  -4   3   9        0.05        0.42      0.76 o 
  -3   3   9        0.20        0.34      0.96 o 
  -2   3   9       23.16       22.74      1.92 o 
  -1   3   9       15.10       15.05      2.13 o 
   0   3   9        2.05        1.83      0.70 o 
   1   3   9        6.60        7.15      1.85 o 
   2   3   9        0.21        3.53      1.31 o 
   3   3   9        0.03        1.07      1.20 o 
   4   3   9        1.06        1.70      1.14 o 
   5   3   9        0.78        0.15      1.07 o 
  -4   4   9        2.99        2.95      1.01 o 
  -3   4   9        0.17        2.21      0.94 o 
  -2   4   9       10.48       14.62      2.10 o 
  -1   4   9        6.53        3.18      1.30 o 
   0   4   9        7.61        5.92      1.14 o 
   1   4   9        1.29        4.30      1.26 o 
   2   4   9        1.51        0.84      1.35 o 
   3   4   9        0.01        1.22      1.35 o 
   4   4   9        4.70        2.67      1.48 o 
   5   4   9        0.57        1.55      1.07 o 
  -3   5   9        1.41        0.42      1.00 o 
  -2   5   9        2.28        0.31      1.44 o 
  -1   5   9        0.58        1.18      1.25 o 
   0   5   9        1.09        0.82      2.66 o 
   1   5   9        1.56        0.20      1.56 o 
   2   5   9        1.11        1.46      1.46 o 
   3   5   9        1.13        0.62      1.44 o 
   4   5   9        2.07        1.57      1.57 o 
   5   5   9       26.18       31.60      3.20 o 
   6   5   9        1.72        3.08      1.24 o 
  -2   6   9        0.07        0.17      1.33 o 
  -1   6   9        1.30        3.27      1.74 o 
   0   6   9        1.95        1.03      1.31 o 
   1   6   9        1.79        1.09      1.62 o 
   2   6   9        0.54        0.24      1.52 o 
   3   6   9        5.37        5.74      1.94 o 
   4   6   9        1.21        1.20      1.96 o 
   5   6   9        0.29        0.47      1.45 o 
   6   6   9        0.01        0.00      1.16 o 
  -1   7   9        0.39        0.62      1.61 o 
   0   7   9        0.26        0.58      1.26 o 
   1   7   9        1.44        0.00      2.06 o 
   2   7   9        2.57        2.17      2.15 o 
   3   7   9        0.27        2.62      2.62 o 
   4   7   9       11.70       16.26      3.17 o 
   5   7   9        4.52        0.29      2.31 o 
   0   8   9        2.40        0.09      1.29 o 
   1   8   9        0.36        3.00      1.61 o 
   2   8   9        2.02        2.74      2.29 o 
   3   8   9        0.04        1.30      2.42 o 
   4   8   9        0.01        0.32      2.55 o 
   5   8   9        0.06        2.45      2.45 o 
  -2   1  10        0.52        0.68      0.64 o 
  -1   1  10        0.02        0.76      0.67 o 
   0   1  10        0.49        0.96      0.63 o 
   1   1  10        0.61        0.31      0.69 o 
  -3   2  10        0.00        0.32      0.61 o 
  -2   2  10        1.07        1.71      0.74 o 
  -1   2  10        0.83        0.22      0.86 o 
   0   2  10        0.04        0.74      0.56 o 
   1   2  10        0.94        1.43      1.01 o 
   2   2  10        0.43        0.98      0.98 o 
  -3   3  10        0.26        0.36      0.68 o 
  -2   3  10        0.34        0.52      0.72 o 
  -1   3  10        4.89        1.55      1.16 o 
   0   3  10        1.04        0.31      0.75 o 
   1   3  10        3.20        2.05      1.03 o 
   2   3  10        3.71        4.87      1.63 o 
   3   3  10        0.05        0.97      1.07 o 
  -3   4  10        0.14        0.74      0.74 o 
  -2   4  10        0.07        0.25      0.85 o 
  -1   4  10        7.95        6.87      1.69 o 
   0   4  10        2.87        3.00      0.88 o 
   1   4  10        0.05        0.76      0.91 o 
   2   4  10        0.19        0.64      1.28 o 
   4   4  10        0.05        1.28      1.28 o 
  -2   5  10        7.67        4.17      1.28 o 
  -1   5  10        4.22        4.13      1.64 o 
   0   5  10        0.04        0.07      0.79 o 
   1   5  10        4.22        3.30      1.43 o 
   2   5  10        0.00        1.83      1.15 o 
   4   5  10        0.27        1.09      1.18 o 
  -1   6  10        1.40        2.42      1.01 o 
   0   6  10        2.46        1.84      1.10 o 
   1   6  10        1.31        1.78      1.78 o 
   2   6  10        1.26        2.28      1.52 o 
   3   6  10        0.12        0.00      1.29 o 
   4   6  10        0.35        0.84      1.22 o 
   0   7  10        0.00        0.66      0.97 o 
   1   7  10        0.57        0.87      1.56 o 
   2   7  10        0.38        1.64      1.80 o 
   3   7  10        1.23        0.25      1.86 o 
   4   7  10        0.30        0.47      1.62 o 
   0   4  11        0.60        0.16      0.64 o 
   1   4  11        0.01        0.27      0.94 o 
   1   5  11        0.84        1.31      1.15 o 
   2   5  11        2.46        3.52      1.29 o 
                                                 
